# Supplementary material for: Influence of host cell line and microsporidian species in the in vitro infection efficiency of Encephalitozoon spp
Source: Parasite. 2026 Apr 23;33:27. doi: 10.1051/parasite/2026026 (PMC13107947; doi:10.1051/parasite/2026026)
Supplement: Supplementary file 1 — Supplementary Table S1. Raw data for calculation of infection rates of each Encephalitozoon species based on cell lines and biological replicate. [file parasite-33-27-s1.zip]

Archive with 2 entries (1 files):
- parasite260009-1-olm/
- parasite260009-1-olm/TableS1_Vrev.xlsx
