# Supplementary material for: Influence of host cell line and microsporidian species in the in vitro infection efficiency of Encephalitozoon spp
Source: Parasite. 2026 Apr 23;33:27. doi: 10.1051/parasite/2026026 (PMC13107947; doi:10.1051/parasite/2026026)
Supplement: Supplementary file 1 — Supplementary Table S1. Raw data for calculation of infection rates of each Encephalitozoon species based on cell lines and biological replicate. [file parasite-33-27-s1.zip › parasite260009-1-olm/TableS1_Vrev.xlsx]

## Sheet: Feuil1
Supplementary Table S1. Raw data for calculation of infection rates of each Encephalitozoon species based on cell lines and biological replicate.
The total number of cells on the day of infection and 48 hours later is taken into account when calculating the infection rate. The infection rate is calculated by dividing the total number of infected cells at 48 hours post-infection by the number of viable cells at the time of infection. PI: post-infection; p25: 25th percentile; p75: 75th percentile; SD: standard deviation.
							Encephalitozoon intestinalis					Encephalitozoon hellem					Encephalitozoon cuniculi
Cell lines	Biological replicate	Seeded cells	Cells (viable) on the day of infection = capable of receiving the infection		Cells at 48 hours post-infection (= total, does not take into account viability at 48 hours)		Percentage of infected cells at 48 h PI	Number of infected cells at 48 h PI*	Actual infection rate, assuming that infection only occurs on the day spores are added to the wells**			Percentage of infected cells at 48 h PI	Number of infected cells at 48 h PI	Actual infection rate, assuming that infection only occurs on the day spores are added to the wells			Percentage of infected cells at 48 h PI	Number of infected cells at 48 h PI	Actual infection rate, assuming that infection only occurs on the day spores are added to the wells
		Number	Number	Mean ± SD	Number	Mean ± SD	Mean (%)	Mean	Infection rate (%)	Mean ± SD (%)	Median [p25; p75] (%)	Mean (%)	Mean	Infection rate (%)	Mean ± SD (%)	Median [p25; p75] (%)	Mean (%)	Mean	Infection rate (%)	Mean ± SD (%)	Median [p25; p75] (%)
Vero	n=1	100000	28690	21246 ± 6974	159500	136617 ± 26361	2.91	4641	16.18	20.86 ± 5.99	18.78 [16.18; 27.61]	4.53	7225	25.18	29.91 ± 5.10	29.25 [25.18; 35.31]	10.38	16556	57.71	64.81 ± 19.54	57.71 [49.82; 86.91]
	n=2		20184		140000		3.98	5572	27.61			5.09	7126	35.31			12.53	17542	86.91
	n=3		14863		110350		2.53	2792	18.78			3.94	4348	29.25			6.71	7404	49.82
MRC-5	n=1	100000	22680	29811 ± 6253	102550	91417 ± 13898	2.61	2677	11.80	9.36 ± 2.62	9.69 [6.59; 11.80]	9.83	10081	44.45	25.09 ± 17.13	18.88 [11.93; 44.45]	15.45	15844	69.86	43.20 ± 25.90	41.61 [18.13; 69.86]
	n=2		34354		89900		2.52	2265	6.59			4.56	4099	11.93			6.93	6230	18.13
	n=3		32400		81800		3.84	3141	9.69			7.48	6119	18.88			16.48	13481	41.61
TC7	n=1	100000	16182	16982 ± 4554	214500	219333 ± 71777	3.21	6885	42.55	28.86 ± 11.87	22.57 [21.46; 42.55]	8.21	17610	108.83	82.21 ± 45.98	108.68 [29.11; 108.83]	8.52	18275	112.94	76.88 ± 35.77	76.30 [41.40; 112.94]
	n=2		12880		172000		1.69	2907	22.57			2.18	3750	29.11			3.10	5332	41.40
	n=3		21883		271500		1.73	4697	21.46			8.76	23783	108.68			6.15	16697	76.30
T84	n=1	150000	5692	4116 ± 1846	83500	70883 ± 15925	1.34	1119	19.66	18.64 ± 1.29	19.08 [17.19; 19.66]	3.47	2897	50.90	44.07 ± 13.95	50.90 [28.03; 53.29]	4.52	3774	66.31	59.32 ± 6.07	56.32 [55.33; 66.31]
	n=2		2084		63100		0.63	398	19.08			1.76	1111	53.29			1.86	1174	56.32
	n=3		4572		66050		1.19	786	17.19			1.94	1281	28.03			3.83	2530	55.33
HT-29	n=1	150000	71238	68369 ± 2902	373000	346167 ± 41653	1.01	3767	5.29	5.12 ± 1.57	5.29 [3.47; 6.59]	11.18	41701	58.54	36.06 ± 19.59	26.97 [22.66; 58.54]	3.08	11488	16.13	13.61 ± 3.28	14.81 [9.90; 16.13]
	n=2		65436		368500		1.17	4311	6.59			4.79	17651	26.97			2.63	9692	14.81
	n=3		68432		297000		0.80	2376	3.47			5.22	15503	22.66			2.28	6772	9.90
HCT 116	n=1	100000	33840	34523 ± 4725	222500	277500 ± 94278	1.15	2559	7.56	6.66 ± 1.54	7.54 [4.89; 7.56]	2.35	5229	15.45	14.12 ± 1.62	14.58 [12.32; 15.45]	2.87	6386	18.87	12.76 ± 7.03	14.34 [5.08; 18.87]
	n=2		39552		320500		0.93	2981	7.54			1.52	4872	12.32			1.77	5673	14.34
	n=3		30176		289500		0.51	1476	4.89			1.52	4400	14.58			0.53	1534	5.08
*Number of infected cells at 48 h PI = percentage of infected cells at 48h PI x total number of cells at 48 h PI; i.e., column J x column G
**Actual infection rate = (number of infected cells at 48 h PI / number of cells on the day of infection) x 100; i.e., (column K / column D) x 100
